# Supplementary material for: Biodistribution and Adjuvant Effect of an Intranasal Vaccine Based on Chitosan Nanoparticles against Paracoccidioidomycosis
Source: J Fungi (Basel). 2023 Feb 12;9(2):245. doi: 10.3390/jof9020245 (PMC9964167; doi:10.3390/jof9020245)
Supplement: Supplementary file 1 [file jof-09-00245-s001.zip]

Archive with 1 entries (1 files):
- jof-2075051-supplementary.pdf
